# Supplementary material for: Improving the Nutrient Quality of Foods and Beverages Using Product Specific Standards for Nutrients to Limit Will Substantially Reduce Mean Population Intakes of Energy, Sodium, Saturated Fat and Sugars towards WHO Guidelines
Source: Nutrients. 2022 Oct 14;14(20):4289. doi: 10.3390/nu14204289 (PMC9611440; doi:10.3390/nu14204289)
Supplement: Supplementary file 1 [file nutrients-14-04289-s001.zip]

Archive with 1 entries (1 files):
- nutrients-1945290-supplementary.pdf
